# Supplementary material for: Gene Signatures and Prognostic Values of N6-Methyladenosine Related Genes in Ovarian Cancer
Source: Front Genet. 2021 Aug 18;12:542457. doi: 10.3389/fgene.2021.542457 (PMC8416414; doi:10.3389/fgene.2021.542457)
Supplement: Supplementary file 3 [file Table_1.XLSX]

## Sheet: Table3
sample	group
TCGA-61-1910-01	1
TCGA-61-1728-01	2
TCGA-09-1666-01	2
TCGA-24-1469-01	3
TCGA-04-1348-01	1
TCGA-61-1917-01	2
TCGA-61-2009-01	2
TCGA-31-1950-01	1
TCGA-31-1951-01	2
TCGA-61-1995-01	1
TCGA-24-2297-01	2
TCGA-24-1555-01	1
TCGA-25-1322-01	2
TCGA-24-1427-01	2
TCGA-29-1698-01	2
TCGA-23-1023-01	2
TCGA-13-0924-01	2
TCGA-24-1847-01	1
TCGA-24-1843-01	1
TCGA-25-1321-01	1
TCGA-30-1891-01	2
TCGA-25-1326-01	2
TCGA-29-2414-01	2
TCGA-09-1670-01	1
TCGA-24-2033-01	2
TCGA-29-2414-02	3
TCGA-61-1741-01	3
TCGA-31-1953-01	2
TCGA-30-1855-01	2
TCGA-25-1324-01	3
TCGA-09-2056-01	1
TCGA-29-1701-01	2
TCGA-25-1633-01	2
TCGA-25-2396-01	2
TCGA-61-1914-01	2
TCGA-61-2094-01	1
TCGA-29-1705-01	2
TCGA-36-1580-01	2
TCGA-25-2401-01	2
TCGA-5X-AA5U-01	1
TCGA-13-0916-01	1
TCGA-23-2084-01	1
TCGA-36-1577-01	1
TCGA-24-1551-01	1
TCGA-61-1998-01	1
TCGA-20-1684-01	1
TCGA-24-1556-01	1
TCGA-57-1582-01	2
TCGA-04-1362-01	1
TCGA-61-2113-01	1
TCGA-24-1924-01	1
TCGA-31-1946-01	2
TCGA-29-1699-01	1
TCGA-61-2002-01	2
TCGA-24-2035-01	2
TCGA-09-1674-01	3
TCGA-29-1710-01	2
TCGA-24-1436-01	2
TCGA-13-1497-01	2
TCGA-24-2271-01	2
TCGA-24-1552-01	2
TCGA-61-1724-01	3
TCGA-20-1685-01	1
TCGA-24-1423-01	1
TCGA-25-2398-01	2
TCGA-29-1763-01	2
TCGA-29-1703-01	1
TCGA-10-0936-01	1
TCGA-25-2409-01	2
TCGA-30-1718-01	2
TCGA-29-1711-01	1
TCGA-61-2008-01	1
TCGA-61-1740-01	3
TCGA-29-1785-01	2
TCGA-13-1506-01	1
TCGA-29-1781-01	1
TCGA-36-1570-01	1
TCGA-24-1930-01	1
TCGA-13-0799-01	3
TCGA-30-1862-01	2
TCGA-23-1114-01	1
TCGA-25-1626-01	2
TCGA-61-2097-01	1
TCGA-24-1616-01	1
TCGA-23-1109-01	2
TCGA-29-2427-01	2
TCGA-29-1695-01	2
TCGA-61-1737-01	1
TCGA-29-2425-01	1
TCGA-09-1662-01	1
TCGA-13-1512-01	1
TCGA-29-1697-01	1
TCGA-24-2024-01	2
TCGA-57-1583-01	1
TCGA-24-1562-01	2
TCGA-57-1584-01	1
TCGA-13-1411-01	2
TCGA-61-2088-01	1
TCGA-25-1625-01	2
TCGA-24-2288-01	2
TCGA-25-1623-01	2
TCGA-25-1312-01	1
TCGA-61-1725-01	2
TCGA-25-2042-01	2
TCGA-23-1026-01	2
TCGA-29-1770-01	2
TCGA-09-2054-01	2
TCGA-61-1919-01	2
TCGA-61-1900-01	3
TCGA-24-1558-01	1
TCGA-59-2354-01	2
TCGA-09-2051-01	1
TCGA-09-1667-01	1
TCGA-23-1809-01	3
TCGA-31-1956-01	1
TCGA-13-0730-01	2
TCGA-04-1519-01	1
TCGA-25-1870-01	4
TCGA-29-1688-01	2
TCGA-61-2104-01	1
TCGA-13-0801-01	1
TCGA-24-1928-01	2
TCGA-36-1569-01	2
TCGA-25-1315-01	1
TCGA-24-1418-01	2
TCGA-24-1428-01	1
TCGA-23-2077-01	1
TCGA-09-1669-01	1
TCGA-24-1430-01	2
TCGA-36-1581-01	1
TCGA-29-1776-01	2
TCGA-29-1696-01	4
TCGA-13-0913-01	1
TCGA-09-0364-01	3
TCGA-61-2111-01	1
TCGA-36-1571-01	1
TCGA-24-2020-01	1
TCGA-20-1687-01	2
TCGA-24-2262-01	2
TCGA-24-1850-01	2
TCGA-25-1313-01	2
TCGA-13-1489-02	1
TCGA-29-1694-01	2
TCGA-23-1027-01	2
TCGA-59-2355-01	2
TCGA-24-1604-01	1
TCGA-25-1319-01	1
TCGA-24-1564-01	2
TCGA-57-1994-01	3
TCGA-04-1357-01	1
TCGA-29-1778-01	1
TCGA-13-0899-01	3
TCGA-24-2038-01	4
TCGA-13-0800-01	3
TCGA-25-2399-01	2
TCGA-24-1548-01	3
TCGA-59-A5PD-01	1
TCGA-25-2391-01	4
TCGA-29-2428-01	1
TCGA-25-1314-01	2
TCGA-25-2393-01	1
TCGA-23-2081-01	2
TCGA-29-1762-01	1
TCGA-23-1123-01	1
TCGA-24-1435-01	1
TCGA-24-2026-01	1
TCGA-36-1575-01	3
TCGA-10-0928-01	1
TCGA-36-1568-01	1
TCGA-36-1576-01	2
TCGA-24-1463-01	2
TCGA-57-1993-01	1
TCGA-24-2036-01	3
TCGA-13-1403-01	2
TCGA-09-0369-01	2
TCGA-24-1103-01	3
TCGA-25-1871-01	3
TCGA-23-1029-01	1
TCGA-25-1630-01	1
TCGA-25-1634-01	3
TCGA-61-1721-01	2
TCGA-24-1413-01	1
TCGA-25-1323-01	1
TCGA-61-2110-01	1
TCGA-61-2109-01	1
TCGA-04-1514-01	1
TCGA-VG-A8LO-01	1
TCGA-24-1549-01	1
TCGA-29-1784-01	1
TCGA-13-A5FT-01	1
TCGA-61-1736-01	1
TCGA-OY-A56P-01	1
TCGA-29-1690-01	1
TCGA-29-1761-01	3
TCGA-24-2281-01	1
TCGA-61-1738-01	1
TCGA-25-2400-01	1
TCGA-61-2098-01	3
TCGA-59-2363-01	3
TCGA-24-1567-01	1
TCGA-61-1918-01	1
TCGA-36-1574-01	1
TCGA-24-2023-01	1
TCGA-13-1511-01	1
TCGA-25-1318-01	2
TCGA-25-2392-01	1
TCGA-24-1474-01	3
TCGA-24-1846-01	2
TCGA-09-1659-01	1
TCGA-24-2027-01	1
TCGA-29-1693-01	2
TCGA-20-1682-01	2
TCGA-09-0366-01	1
TCGA-24-1434-01	2
TCGA-61-2003-01	1
TCGA-24-1545-01	2
TCGA-61-2012-01	1
TCGA-25-1632-01	1
TCGA-24-2267-01	1
TCGA-24-2261-01	2
TCGA-25-1316-01	1
TCGA-09-1668-01	3
TCGA-29-1770-02	1
TCGA-61-1733-01	2
TCGA-3P-A9WA-01	1
TCGA-24-1425-01	2
TCGA-29-1691-01	3
TCGA-61-2101-01	1
TCGA-59-2352-01	1
TCGA-OY-A56Q-01	1
TCGA-04-1365-01	1
TCGA-24-1563-01	2
TCGA-13-0897-01	2
TCGA-24-2019-01	1
TCGA-36-1578-01	2
TCGA-61-2016-01	1
TCGA-13-1498-01	2
TCGA-24-1842-01	1
TCGA-13-1405-01	2
TCGA-24-2298-01	2
TCGA-25-1328-01	1
TCGA-30-1860-01	1
TCGA-25-1631-01	1
TCGA-13-0893-01	2
TCGA-23-1122-01	3
TCGA-13-2060-01	2
TCGA-13-0890-01	2
TCGA-59-2350-01	3
TCGA-WR-A838-01	1
TCGA-24-1467-01	1
TCGA-09-1673-01	1
TCGA-24-1544-01	3
TCGA-04-1364-01	3
TCGA-61-2102-01	2
TCGA-24-1550-01	2
TCGA-24-1419-01	3
TCGA-24-1849-01	2
TCGA-25-1320-01	2
TCGA-30-1861-01	2
TCGA-13-1410-01	2
TCGA-25-1627-01	1
TCGA-30-1857-01	2
TCGA-13-0920-01	1
TCGA-09-0367-01	2
TCGA-24-1416-01	3
TCGA-24-0975-01	2
TCGA-24-2293-01	2
TCGA-61-1743-01	1
TCGA-31-1944-01	1
TCGA-25-1317-01	2
TCGA-25-1635-01	2
TCGA-29-A5NZ-01	2
TCGA-25-1628-01	2
TCGA-24-1553-01	1
TCGA-61-2092-01	3
TCGA-25-1329-01	2
TCGA-24-1844-01	1
TCGA-24-1603-01	2
TCGA-09-2044-01	3
TCGA-61-2008-02	1
TCGA-23-2078-01	2
TCGA-20-1683-01	1
TCGA-13-1505-01	2
TCGA-24-2254-01	1
TCGA-23-1120-01	1
TCGA-24-1546-01	2
TCGA-24-1557-01	1
TCGA-59-2351-01	1
TCGA-24-2289-01	2
TCGA-13-1481-01	2
TCGA-25-2397-01	2
TCGA-09-2045-01	1
TCGA-24-2290-01	1
TCGA-61-2000-01	1
TCGA-09-2048-01	3
TCGA-61-1907-01	1
TCGA-23-1111-01	1
TCGA-31-1959-01	2
TCGA-24-1560-01	1
TCGA-29-1783-01	2
TCGA-59-2348-01	2
TCGA-24-1424-01	2
TCGA-13-1507-01	2
TCGA-25-2404-01	2
TCGA-61-2095-01	1
TCGA-29-1702-01	3
TCGA-24-1417-01	2
TCGA-57-1585-01	2
