# Supplementary material for: Gene Signatures and Prognostic Values of N6-Methyladenosine Related Genes in Ovarian Cancer
Source: Front Genet. 2021 Aug 18;12:542457. doi: 10.3389/fgene.2021.542457 (PMC8416414; doi:10.3389/fgene.2021.542457)
Supplement: Supplementary file 4 [file Table_2.XLSX]

## Sheet: Sheet1
Constructed risk characteristics
Age
Stage
Gender
Grade
new_neoplasm_event_type
