# Supplementary material for: Gene Signatures and Prognostic Values of N6-Methyladenosine Related Genes in Ovarian Cancer
Source: Front Genet. 2021 Aug 18;12:542457. doi: 10.3389/fgene.2021.542457 (PMC8416414; doi:10.3389/fgene.2021.542457)
Supplement: Supplementary file 5 [file Table_3.XLSX]

## Sheet: Sheet1
Gene	Forward	Reverse
NEBL	5‘ GTGATATGGAGGTGGGAGAG 3’	5‘ TTAGTTGCGAGGAAAGGGT 3’
PDGFRA	5‘ CTGATGAAAGCACACGGA 3’	5‘ TGATCTCTGGATGTCGGAA 3’
WDR91	5‘ ACTGACTCGGGCATCCT 3’	5‘ GCGACTCTCCTCCCAGA 3’
ZBTB4	5‘ TGCCGCCTACCCTTACA 3’	5‘ GCTTGAGGATTCACTGCGT 3’
