# Supplementary material for: Gene Signatures and Prognostic Values of N6-Methyladenosine Related Genes in Ovarian Cancer
Source: Front Genet. 2021 Aug 18;12:542457. doi: 10.3389/fgene.2021.542457 (PMC8416414; doi:10.3389/fgene.2021.542457)
Supplement: Supplementary file 6 [file Table_4.XLSX]

## Sheet: Table2
factor	coef	p_value	HR	lowerdf	upperdf
FAM180A	0.0934161	0.0429966	1.09792	1.00295	1.20188
ZBTB4	0.279966	0.0189243	1.32308	1.04725	1.67157
PDGFRA	0.108756	0.0235481	1.11489	1.01473	1.22494
WDR91	-0.270371	0.00919136	0.763097	0.622629	0.935255
NEBL	0.118664	0.0116866	1.12599	1.02678	1.23479
