# Supplementary material for: Gene Signatures and Prognostic Values of N6-Methyladenosine Related Genes in Ovarian Cancer
Source: Front Genet. 2021 Aug 18;12:542457. doi: 10.3389/fgene.2021.542457 (PMC8416414; doi:10.3389/fgene.2021.542457)
Supplement: Supplementary file 7 [file Table_5.XLSX]

## Sheet: Table4
gene1	gene2	PP	estimate	abs_estimate	P
AKAP9	RSF1	AKAP9 (pp) RSF1	0.42102	0.42102	1.15742e-14
AKAP9	TTN	AKAP9 (pp) TTN	0.390107	0.390107	1.23077e-12
AKAP9	TRIP11	AKAP9 (pp) TRIP11	0.401039	0.401039	2.49666e-13
AKAP9	ZBTB4	AKAP9 (pp) ZBTB4	0.305546	0.305546	4.45209e-08
AKAP9	ZNF594	AKAP9 (pp) ZNF594	0.308782	0.308782	3.15069e-08
AKAP9	VPRBP	AKAP9 (pp) VPRBP	0.308174	0.308174	3.36312e-08
AKAP9	USP24	AKAP9 (pp) USP24	0.382199	0.382199	3.76447e-12
AKAP9	ZCCHC6	AKAP9 (pp) ZCCHC6	0.309508	0.309508	2.9137e-08
PTPRB	SHE	PTPRB (pp) SHE	0.519098	0.519098	1.19399e-22
PTPRB	FAM180A	PTPRB (pp) FAM180A	0.348003	0.348003	3.3863e-10
PTPRB	FRY	PTPRB (pp) FRY	0.362063	0.362063	5.67799e-11
PTPRB	PDGFRA	PTPRB (pp) PDGFRA	0.426608	0.426608	4.72397e-15
TTLL4	NUP153	TTLL4 (pp) NUP153	0.395091	0.395091	5.99085e-13
TTLL4	ZNF594	TTLL4 (pp) ZNF594	0.431048	0.431048	2.29035e-15
TTLL4	RBM12	TTLL4 (pp) RBM12	0.410864	0.410864	5.65674e-14
TTLL4	USP24	TTLL4 (pp) USP24	0.329593	0.329593	3.08038e-09
TTLL4	DHX16	TTLL4 (pp) DHX16	0.372932	0.372932	1.34348e-11
SHE	ZBTB4	SHE (pp) ZBTB4	0.380811	0.380811	4.56628e-12
SHE	MPDZ	SHE (pp) MPDZ	0.326739	0.326739	4.28235e-09
SHE	PDGFRA	SHE (pp) PDGFRA	0.508308	0.508308	1.22082e-21
SHE	WWC3	SHE (pp) WWC3	0.352901	0.352901	1.83616e-10
BCHE	FAM180A	BCHE (pp) FAM180A	0.526924	0.526924	2.09839e-23
BCHE	PDGFRA	BCHE (pp) PDGFRA	0.332108	0.332108	2.2978e-09
TTBK1	KIF18B	TTBK1 (pp) KIF18B	0.325377	0.325377	5.00557e-09
TTBK1	ZNF594	TTBK1 (pp) ZNF594	0.301664	0.301664	6.70343e-08
ZNF184	NUP153	ZNF184 (pp) NUP153	0.608647	0.608647	1.32879e-32
ZNF184	ZNF594	ZNF184 (pp) ZNF594	0.33032	0.33032	2.83112e-09
ZNF184	RBM12	ZNF184 (pp) RBM12	0.304951	0.304951	4.74198e-08
ZNF184	DHX16	ZNF184 (pp) DHX16	0.489423	0.489423	5.88573e-20
PLEKHB2	ZCCHC6	PLEKHB2 (pp) ZCCHC6	0.316444	0.316444	1.3663e-08
FAM180A	KIF18B	FAM180A (pp) KIF18B	-0.300919	0.300919	7.24628e-08
FAM180A	FRY	FAM180A (pp) FRY	0.308254	0.308254	3.33436e-08
FAM180A	ZBTB4	FAM180A (pp) ZBTB4	0.38083	0.38083	4.55426e-12
FAM180A	PDGFRA	FAM180A (pp) PDGFRA	0.610332	0.610332	0
FAM180A	DEPDC1B	FAM180A (pp) DEPDC1B	-0.310277	0.310277	3.17553e-08
FAM180A	ZCCHC6	FAM180A (pp) ZCCHC6	0.311956	0.311956	2.23533e-08
RSF1	TRIP11	RSF1 (pp) TRIP11	0.305599	0.305599	4.42709e-08
RSF1	NUP153	RSF1 (pp) NUP153	0.316401	0.316401	1.37291e-08
RSF1	ZNF594	RSF1 (pp) ZNF594	0.36216	0.36216	5.6068e-11
TTN	MPDZ	TTN (pp) MPDZ	0.323018	0.323018	6.54598e-09
TTN	ZNF594	TTN (pp) ZNF594	0.363523	0.363523	4.69314e-11
TTN	GABBR1	TTN (pp) GABBR1	0.346711	0.346711	3.97249e-10
TTN	USP24	TTN (pp) USP24	0.381461	0.381461	4.17165e-12
KIF18B	ZBTB4	KIF18B (pp) ZBTB4	-0.324867	0.324867	5.30551e-09
KIF18B	NUP153	KIF18B (pp) NUP153	0.307323	0.307323	3.68395e-08
KIF18B	RBM12	KIF18B (pp) RBM12	0.349138	0.349138	2.94134e-10
KIF18B	DEPDC1B	KIF18B (pp) DEPDC1B	0.560637	0.560637	6.82591e-27
TRIP11	USP24	TRIP11 (pp) USP24	0.306845	0.306845	3.87702e-08
FRY	ZBTB4	FRY (pp) ZBTB4	0.415375	0.415375	2.81402e-14
ZBTB4	ZNF594	ZBTB4 (pp) ZNF594	0.338308	0.338308	1.1029e-09
ZBTB4	DEPDC1B	ZBTB4 (pp) DEPDC1B	-0.416041	0.416041	2.53612e-14
MPDZ	ZNF594	MPDZ (pp) ZNF594	0.361098	0.361098	6.43677e-11
MPDZ	RBM12	MPDZ (pp) RBM12	0.310836	0.310836	2.52434e-08
MPDZ	GABBR1	MPDZ (pp) GABBR1	0.426619	0.426619	4.71533e-15
NUP153	ZNF594	NUP153 (pp) ZNF594	0.427074	0.427074	4.38047e-15
NUP153	RBM12	NUP153 (pp) RBM12	0.424866	0.424866	6.2572e-15
NUP153	VPRBP	NUP153 (pp) VPRBP	0.356469	0.356469	1.16779e-10
NUP153	USP24	NUP153 (pp) USP24	0.357815	0.357815	9.83047e-11
NUP153	DHX16	NUP153 (pp) DHX16	0.604782	0.604782	4.16293e-32
ZNF594	RBM12	ZNF594 (pp) RBM12	0.387506	0.387506	1.78374e-12
ZNF594	GABBR1	ZNF594 (pp) GABBR1	0.357059	0.357059	1.08299e-10
ZNF594	VPRBP	ZNF594 (pp) VPRBP	0.356517	0.356517	1.16055e-10
ZNF594	USP24	ZNF594 (pp) USP24	0.337165	0.337165	1.26432e-09
ZNF594	DHX16	ZNF594 (pp) DHX16	0.385655	0.385655	2.31804e-12
PDGFRA	WWC3	PDGFRA (pp) WWC3	0.350316	0.350316	2.53953e-10
RBM12	VPRBP	RBM12 (pp) VPRBP	0.369416	0.369416	2.15409e-11
VPRBP	USP24	VPRBP (pp) USP24	0.348763	0.348763	3.08157e-10
