# Supplementary material for: Gene Signatures and Prognostic Values of N6-Methyladenosine Related Genes in Ovarian Cancer
Source: Front Genet. 2021 Aug 18;12:542457. doi: 10.3389/fgene.2021.542457 (PMC8416414; doi:10.3389/fgene.2021.542457)
Supplement: Supplementary file 8 [file Table_6.XLSX]

## Sheet: Table5
gene	P	FDR
BCHE	4.34842e-34	1.56543e-32
SUCNR1	0.000109771	0.00197588
ZNF184	0.0311486	0.130574
RSF1	0.0326435	0.130574
TRIP11	0.0241122	0.130574
FRY	0.0268458	0.130574
MPDZ	0.00136442	0.016373
NEBL	0.00612258	0.0551032
SGMS1	0.0112876	0.0812709
