# Supplementary material for: Gene Signatures and Prognostic Values of N6-Methyladenosine Related Genes in Ovarian Cancer
Source: Front Genet. 2021 Aug 18;12:542457. doi: 10.3389/fgene.2021.542457 (PMC8416414; doi:10.3389/fgene.2021.542457)
Supplement: Supplementary file 9 [file Table_7.XLSX]

## Sheet: Table6
Term	Overlap	P-value	Adjusted P-value	Old P-value	Old Adjusted P-value	Odds Ratio	Combined Score	Genes
actin filament organization (GO:0007015)	2/121	0.00127102	1	0	0	36.7309	244.919	NEBL;FRY
actin filament reorganization (GO:0090527)	1/9	0.00404347	1	0	0	246.914	1360.66	FRY
sphingomyelin metabolic process (GO:0006684)	1/9	0.00404347	1	0	0	246.914	1360.66	SGMS1
cardiac myofibril assembly (GO:0055003)	1/17	0.00762547	1	0	0	130.719	637.42	NEBL
transcription, DNA-templated (GO:0006351)	2/357	0.010528	1	0	0	12.4494	56.6912	TRIP11;RSF1
regulation of apoptotic signaling pathway (GO:2001233)	1/26	0.0116415	1	0	0	85.4701	380.613	SGMS1
RNA biosynthetic process (GO:0032774)	1/27	0.0120869	1	0	0	82.3045	363.427	RSF1
CENP-A containing nucleosome assembly (GO:0034080)	1/31	0.0138665	1	0	0	71.6846	306.687	RSF1
CENP-A containing chromatin organization (GO:0061641)	1/31	0.0138665	1	0	0	71.6846	306.687	RSF1
ceramide biosynthetic process (GO:0046513)	1/33	0.0147552	1	0	0	67.3401	283.917	SGMS1
chromatin remodeling at centromere (GO:0031055)	1/33	0.0147552	1	0	0	67.3401	283.917	RSF1
negative regulation of DNA binding (GO:0043392)	1/35	0.0156432	1	0	0	63.4921	263.982	RSF1
centromere complex assembly (GO:0034508)	1/37	0.0165305	1	0	0	60.0601	246.399	RSF1
histone exchange (GO:0043486)	1/37	0.0165305	1	0	0	60.0601	246.399	RSF1
phospholipid biosynthetic process (GO:0008654)	1/38	0.0169738	1	0	0	58.4795	238.367	SGMS1
DNA replication-independent nucleosome assembly (GO:0006336)	1/40	0.0178601	1	0	0	55.5556	223.622	RSF1
intraciliary transport involved in cilium assembly (GO:0035735)	1/41	0.0183029	1	0	0	54.2005	216.84	TRIP11
regulation of viral transcription (GO:0046782)	1/41	0.0183029	1	0	0	54.2005	216.84	RSF1
positive regulation of viral transcription (GO:0050434)	1/42	0.0187456	1	0	0	52.9101	210.413	RSF1
ceramide metabolic process (GO:0006672)	1/43	0.0191881	1	0	0	51.6796	204.313	SGMS1
amide biosynthetic process (GO:0043604)	1/45	0.0200725	1	0	0	49.3827	193.008	SGMS1
positive regulation of viral process (GO:0048524)	1/45	0.0200725	1	0	0	49.3827	193.008	RSF1
intraciliary transport (GO:0042073)	1/47	0.0209563	1	0	0	47.2813	182.757	TRIP11
regulation of intrinsic apoptotic signaling pathway (GO:2001242)	1/48	0.0213979	1	0	0	46.2963	177.984	SGMS1
regulation of DNA binding (GO:0051101)	1/53	0.0236033	1	0	0	41.9287	157.081	RSF1
cell morphogenesis (GO:0000902)	1/60	0.0266834	1	0	0	37.037	134.212	FRY
nucleosome assembly (GO:0006334)	1/61	0.0271227	1	0	0	36.4299	131.417	RSF1
membrane lipid biosynthetic process (GO:0046467)	1/61	0.0271227	1	0	0	36.4299	131.417	SGMS1
actin cytoskeleton reorganization (GO:0031532)	1/62	0.0275618	1	0	0	35.8423	128.721	FRY
chromatin assembly (GO:0031497)	1/66	0.0293166	1	0	0	33.67	118.842	RSF1
sphingolipid biosynthetic process (GO:0030148)	1/67	0.0297548	1	0	0	33.1675	116.576	SGMS1
nucleosome organization (GO:0034728)	1/80	0.0354361	1	0	0	27.7778	92.7784	RSF1
negative regulation of binding (GO:0051100)	1/83	0.036743	1	0	0	26.7738	88.4554	RSF1
protein-DNA complex assembly (GO:0065004)	1/92	0.0406541	1	0	0	24.1546	77.3588	RSF1
sphingolipid metabolic process (GO:0006665)	1/117	0.0514445	1	0	0	18.9934	56.3581	SGMS1
chromatin remodeling (GO:0006338)	1/117	0.0514445	1	0	0	18.9934	56.3581	RSF1
plasma membrane bounded cell projection organization (GO:0120036)	1/119	0.052303	1	0	0	18.6741	55.1018	FRY
neuron development (GO:0048666)	1/145	0.0634015	1	0	0	15.3257	42.2723	FRY
neuron projection development (GO:0031175)	1/168	0.0731229	1	0	0	13.2275	34.5981	FRY
organonitrogen compound biosynthetic process (GO:1901566)	1/182	0.0789962	1	0	0	12.21	30.9933	SGMS1
DNA-templated transcription, initiation (GO:0006352)	1/187	0.0810858	1	0	0	11.8835	29.8544	RSF1
cilium assembly (GO:0060271)	1/289	0.122804	1	0	0	7.68935	16.1258	TRIP11
regulation of transcription, DNA-templated (GO:0006355)	2/1599	0.158131	1	0	0	2.77951	5.12635	ZNF184;RSF1
regulation of intracellular signal transduction (GO:1902531)	1/423	0.175048	1	0	0	5.25348	9.15521	SGMS1
negative regulation of nucleic acid-templated transcription (GO:1903507)	1/445	0.183356	1	0	0	4.99376	8.47104	RSF1
transcription from RNA polymerase II promoter (GO:0006366)	1/486	0.19864	1	0	0	4.57247	7.3903	TRIP11
positive regulation of nucleic acid-templated transcription (GO:1903508)	1/503	0.204903	1	0	0	4.41794	7.0034	RSF1
negative regulation of cellular macromolecule biosynthetic process (GO:2000113)	1/513	0.208566	1	0	0	4.33182	6.79012	RSF1
regulation of nucleic acid-templated transcription (GO:1903506)	1/608	0.242628	1	0	0	3.65497	5.17626	ZNF184
negative regulation of gene expression (GO:0010629)	1/619	0.246487	1	0	0	3.59002	5.02763	RSF1
regulation of cellular macromolecule biosynthetic process (GO:2000112)	1/632	0.251024	1	0	0	3.51617	4.86008	ZNF184
positive regulation of gene expression (GO:0010628)	1/772	0.298374	1	0	0	2.87853	3.48132	RSF1
negative regulation of transcription, DNA-templated (GO:0045892)	1/814	0.31205	1	0	0	2.73	3.17934	RSF1
regulation of gene expression (GO:0010468)	1/1038	0.381065	1	0	0	2.14087	2.06548	ZNF184
positive regulation of transcription, DNA-templated (GO:0045893)	1/1121	0.40503	1	0	0	1.98236	1.79164	RSF1
