# Supplementary material for: Gene Signatures and Prognostic Values of N6-Methyladenosine Related Genes in Ovarian Cancer
Source: Front Genet. 2021 Aug 18;12:542457. doi: 10.3389/fgene.2021.542457 (PMC8416414; doi:10.3389/fgene.2021.542457)
Supplement: Supplementary file 10 [file Table_8.XLSX]

## Sheet: Table7
Term	Overlap	P-value	Adjusted P-value	Old P-value	Old Adjusted P-value	Odds Ratio	Combined Score	Genes
Sphingolipid metabolism	1/47	0.0209563	1	0	0	47.2813	182.757	SGMS1
Sphingolipid signaling pathway	1/119	0.052303	1	0	0	18.6741	55.1018	SGMS1
Tight junction	1/170	0.0739639	1	0	0	13.0719	34.0415	MPDZ
cAMP signaling pathway	1/212	0.0914707	1	0	0	10.4822	25.0706	SUCNR1
Herpes simplex virus 1 infection	1/492	0.200856	1	0	0	4.51671	7.25009	ZNF184
